# Supplementary material for: Identification of Metabolites in Muscles of Lueyang Black-Bone Chickens: A Comparative Analysis of Caged and Cage-Free Rearing Modes Using Untargeted Metabolomic Techniques
Source: Animals (Basel). 2024 Jul 12;14(14):2041. doi: 10.3390/ani14142041 (PMC11274139; doi:10.3390/ani14142041)
Supplement: Supplementary file 1 [file animals-14-02041-s001.zip]

Archive with 2 entries (2 files):
- Supplementary information.pdf
- Table S1.xlsx
