# Supplementary material for: Identification of Metabolites in Muscles of Lueyang Black-Bone Chickens: A Comparative Analysis of Caged and Cage-Free Rearing Modes Using Untargeted Metabolomic Techniques
Source: Animals (Basel). 2024 Jul 12;14(14):2041. doi: 10.3390/ani14142041 (PMC11274139; doi:10.3390/ani14142041)
Supplement: Supplementary file 1 [file animals-14-02041-s001.zip › Table S1.xlsx]

## Sheet: Sheet1
The content of volatile organic compounds in breast and leg muscles between caged and free-range modes
type	compound	peak value
		CR6-LM	CR6-BM	CF6-LM	CF6-BM
ketone	2-Butanone dimer	0.00650419	0.00756235	0.0529597	0.0360698
	2-Butanone monomer	0.0379896	0.0365569	0.0453748	0.0243856
	2-Heptanone dimer	0.00123146	0.00138949	0.00106481	0.000340316
	2-Heptanone monomer	0.00498626	0.0095166	0.00804645	0.00171136
	4-methyl-2-pentanone dimer	0.00138413	0.000841929	0.000289783	0.000135371
	4-methyl-2-pentanone monomer	0.0140538	0.00759528	0.00259417	0.0017275
	Acetoin dimer	0.245485	0.191951	0.191973	0.278162
	Acetoin monomer	0.0372451	0.0394719	0.0897951	0.371377
	Acetone	0.0931949	0.0948234	0.0732967	0.0413339
	Cyclohexanone	0.00591117	0.00309617	0.00194102	0.00250267
	total	0.447985	0.392805	0.467336	0.757746
aldehyde	1-hexanal dimer	0.0346868	0.0829928	0.0904246	0.00872919
	1-hexanal monomer	0.076274	0.0923126	0.0614339	0.0157522
	1-octanal	0.0103347	0.00957833	0.0163777	0.00404306
	2-Methylbutanal dimer	0.00106596	0.000956697	0.00449128	0.0123694
	2-Methylbutanal monomer	0.0122353	0.00897675	0.0149336	0.0149233
	3-Methylbutanal dimer	0.00110174	0.000823985	0.00463245	0.0125599
	3-Methylbutanal monomer	0.0115064	0.0102622	0.0225146	0.019346
	Benzaldehyde	0.00336833	0.00631628	0.00226826	0.00256371
	Butanal	0.00227368	0.00202495	0.0119951	0.00659807
	Heptanal dimer	0.00161317	0.00121255	0.0019952	0.000507392
	Heptanal monomer	0.00684691	0.00475086	0.0101966	0.00420086
	n-Nonanal	0.0144544	0.0107061	0.0209668	0.00505225
	Pentanal dimer	0.0011267	0.00142178	0.00170365	0.0006368
	Pentanal monomer	0.0196972	0.0192104	0.0179045	0.00906112
	total	0.196585	0.251546	0.281838	0.116343
alcohol	1-Octen-3-ol	0.00566925	0.0127963	0.0136301	0.00546412
	1-Pentanol dimer	0.00127495	0.00306232	0.0032135	0.000174672
	1-Pentanol monomer	0.0104063	0.0222598	0.0152576	0.00189774
	1-Penten-3-ol	0.00630995	0.00771183	0.00487407	0.00198232
	2-Butanol	0.000555519	0.000417452	0.00164509	0.000985852
	2-Methyl-2-propanol	0.00139899	0.00111004	0.000306245	0.00214198
	2-Propanol	0.00346398	0.00393028	0.0010817	0.00707852
	3-Octanol	0.00899898	0.0197856	0.0485815	0.0059433
	Ethanol	0.196385	0.183561	0.0938987	0.0373723
	total	0.234463	0.254634	0.182488	0.0630408
esters	Ethyl 2-methylpentanoate	0.00389355	0.00310652	0.00128854	0.00090034
	Ethyl Acetate	0.0096625	0.00621739	0.00218689	0.000925607
	total	0.013556	0.00932391	0.00347543	0.00182595
acid	Acetic acid	0.0149542	0.0103328	0.0189063	0.00992389
	total	0.0149542	0.0103328	0.0189063	0.00992389
furan	2-Pentyl furan	0.00228198	0.00233345	0.00233457	0.00064094
	total	0.00228198	0.00233345	0.00233457	0.00064094
